# Supplementary material for: 2′-3′-Cyclic Nucleotide 3′-Phosphodiesterase Inhibition by Organometallic Vanadium Complexes: A Potential New Paradigm for Studying CNS Degeneration
Source: Brain Sci. 2021 Apr 30;11(5):588. doi: 10.3390/brainsci11050588 (PMC8147186; doi:10.3390/brainsci11050588)
Supplement: Supplementary file 1 [file brainsci-11-00588-s001.zip]

Archive with 1 entries (1 files):
- brainsci-1180761-supplementary.pdf
